# Supplementary material for: Probing the potential of salinity-tolerant endophytic bacteria to improve the growth of mungbean [Vigna radiata (L.) Wilczek]
Source: Front Microbiol. 2023 Dec 4;14:1149004. doi: 10.3389/fmicb.2023.1149004 (PMC10725929; doi:10.3389/fmicb.2023.1149004)
Supplement: Supplementary file 1 [file Table_1.XLSX]

## Sheet: Sheet1
								Salt tolrance of mungbean root endophytic bacteria
									TMB1
Time (h)	Bacterial growth at 0% NaCl			Bacterial growth at 0.5% NaCl			Bacterial growth at 1% NaCl			Bacterial growth at 1.5% NaCl			Bacterial growth at 2% NaCl			Bacterial growth at 3% NaCl			Bacterial growth at 4% NaCl
	Mean	SE		Mean	SE		Mean	SE		Mean	SE		Mean	SE		Mean	SE		Mean	SE
6	0.591936	0.0239579		0.59769	0.0254118		0.494986	0.0319784		0.42857	0.0121673		0.258197	0.0031856		0.138506	0.00770844		0.123412	0.00324716
12	0.602667	0.040653		0.620303	0.016119		0.588667	0.0344262		0.445333	0.0426693		0.275468	0.00709962		0.186193	0.00374247		0.154432	0.00405325
18	0.76964	0.0107923		0.748824	0.0225919		0.605591	0.0233932		0.562783	0.0131109		0.363604	0.00396298		0.237652	0.00610998		0.19899	0.00423204
24	0.793795	0.0274183		0.774017	0.0351579		0.703045	0.0140842		0.575166	0.0176447		0.45215	0.0381302		0.331667	0.0249031		0.262997	0.0149027
30	0.934333	0.0499867		0.870771	0.0237194		0.628303	0.0280939		0.58359	0.0554609		0.431305	0.0165448		0.33946	0.0148276		0.282713	0.00201366
36	0.973007	0.0321775		0.844518	0.0739331		0.566281	0.0151688		0.56829	0.0388096		0.413502	0.0426206		0.342031	0.0275315		0.283297	0.02022
42	0.663532	0.0167619		0.652853	0.0129365		0.498	0.0223271		0.473374	0.0120075		0.358693	0.0219126		0.319628	0.0260106		0.218457	0.0176415
									TMB2
Time (h)	Bacterial growth at 0% NaCl			Bacterial growth at 0.5% NaCl			Bacterial growth at 1% NaCl			Bacterial growth at 1.5% NaCl			Bacterial growth at 2% NaCl			Bacterial growth at 3% NaCl			Bacterial growth at 4% NaCl
	Mean	SE		Mean	SE		Mean	SE		Mean	SE		Mean	SE		Mean	SE		Mean	SE
6	0.556667	0.00549242		0.418	0.027313		0.315667	0.0104243		0.124	0.00187083		0.054	0.00187083		0.0436667	0.00267706		0.034	0.00187083
12	0.648333	0.0240555		0.443667	0.0167083		0.366333	0.0100083		0.227667	0.0228728		0.116333	0.00672062		0.104667	0.00535413		0.0786667	0.00248328
18	0.671667	0.0295494		0.612	0.0227596		0.414	0.0185338		0.267333	0.00889757		0.203667	0.0142361		0.124333	0.0179072		0.104	0.00509902
24	0.749667	0.0412149		0.686333	0.0477406		0.515	0.0200499		0.375	0.0115758		0.299333	0.0101078		0.180333	0.0144453		0.148	0.00187083
30	0.846067	0.0325162		0.781	0.0354189		0.657667	0.0454221		0.529	0.0275318		0.363333	0.0223868		0.191667	0.0154326		0.165333	0.00567157
36	0.925	0.0288791		0.885	0.0633127		0.763	0.0440965		0.478	0.025807		0.325333	0.0362238		0.200667	0.00960035		0.166333	0.0144971
42	0.928333	0.0307923		0.762667	0.0600847		0.699	0.016171		0.452	0.0214593		0.349667	0.0234556		0.173667	0.0104243		0.165333	0.0194208
									TMB3
Time (h)	Bacterial growth at 0% NaCl			Bacterial growth at 0.5% NaCl			Bacterial growth at 1% NaCl			Bacterial growth at 1.5% NaCl			Bacterial growth at 2% NaCl			Bacterial growth at 3% NaCl			Bacterial growth at 4% NaCl
	Mean	SE		Mean	SE		Mean	SE		Mean	SE		Mean	SE		Mean	SE		Mean	SE
6	0.569667	0.0264796		0.545667	0.0339804		0.48	0.0202114		0.361333	0.0175262		0.296667	0.0193046		0.193667	0.0108705		0.1125	0.0103017
12	0.600667	0.0354706		0.539	0.0389423		0.507333	0.028481		0.456333	0.0306621		0.398667	0.0187661		0.184667	0.0379232		0.141667	0.0268732
18	0.698	0.0262774		0.653	0.0280624		0.597667	0.0435909		0.537667	0.0323831		0.471	0.0189868		0.245667	0.0242933		0.216	0.019532
24	0.868	0.0357141		0.779333	0.0351165		0.682	0.0288791		0.638	0.0205791		0.575333	0.0272244		0.320333	0.021867		0.250333	0.0159426
30	0.893667	0.0392513		0.812333	0.0308734		0.792	0.0334365		0.784	0.0400437		0.683	0.0266177		0.375333	0.039701		0.287667	0.0169902
36	0.893333	0.00708284		0.883667	0.0617468		0.781	0.0209285		0.808667	0.0295155		0.747333	0.0267986		0.451333	0.0490221		0.312667	0.0117757
42	0.934	0.0300583		0.848333	0.0247015		0.791333	0.045345		0.815	0.0208686		0.719	0.0520048		0.456333	0.049751		0.32	0.0296564
									TMB4
Time (h)	Bacterial growth at 0% NaCl			Bacterial growth at 0.5% NaCl			Bacterial growth at 1% NaCl			Bacterial growth at 1.5% NaCl			Bacterial growth at 2% NaCl			Bacterial growth at 3% NaCl			Bacterial growth at 4% NaCl
	Mean	SE		Mean	SE		Mean	SE		Mean	SE		Mean	SE		Mean	SE		Mean	SE
6	0.00861567	0.00038088		0.00717233	0.00053483		0.00538333	0.00038134		0.00397733	2.78e-05		0.003908	0.00011268		0.00303	3.67e-05		0.00198867	1.39e-05
12	0.50101	0.0106172		0.448676	0.0202073		0.263319	0.00776571		0.222897	0.00484056		0.117009	0.00254129		0.005862	0.00016901		0.00404	4.9e-05
18	0.638188	0.0217066		0.464113	0.0262827		0.289989	0.0046351		0.259146	0.00659974		0.191627	0.00919506		0.00629933	0.00043058		0.004885	0.00014085
24	0.771953	0.00820666		0.559626	0.0203499		0.339793	0.0144324		0.311876	0.00259019		0.197906	0.00558756		0.00909	0.00011023		0.005966	4.16e-05
30	0.904627	0.0111834		0.665881	0.00592648		0.473902	0.0141466		0.346803	0.00757054		0.252	0.0166283		0.0169423	0.00076908		0.01111	0.00013472
36	0.900622	0.0306831		0.695333	0.0294392		0.486879	0.00317302		0.339065	0.0111468		0.29176	0.0145295		0.008949	6.25e-05		0.006839	0.00019718
42	0.883561	0.0131459		0.630452	0.0172954		0.445843	0.0153646		0.337424	0.00450785		0.279667	0.0108244		0.00606	7.35e-05		0.00497167	3.47e-05
									TMB5
Time (h)	Bacterial growth at 0% NaCl			Bacterial growth at 0.5% NaCl			Bacterial growth at 1% NaCl			Bacterial growth at 1.5% NaCl			Bacterial growth at 2% NaCl			Bacterial growth at 3% NaCl			Bacterial growth at 4% NaCl
	Mean	SE		Mean	SE		Mean	SE		Mean	SE		Mean	SE		Mean	SE		Mean	SE
6	0.192667	0.0189253		0.131	0.00717635		0.120333	0.00601387		0.105667	0.00641613		0.0786667	0.00530723		0.017	0.00374166		0.00666667	0.00147196
12	0.203667	0.0170929		0.171667	0.0117757		0.144	0.00748331		0.130667	0.00530723		0.111667	0.0105909		0.054	0.00509902		0.0263333	0.00355903
18	0.259333	0.0270216		0.182333	0.00852447		0.150333	0.00852447		0.144	0.00717635		0.127667	0.00540062		0.0983333	0.00637704		0.0843333	0.00454606
24	0.241667	0.0211463		0.233667	0.0182254		0.171333	0.0114964		0.144	0.00604152		0.138333	0.00954812		0.097	0.00919239		0.088	0.00430116
30	0.272	0.0144395		0.233	0.0149666		0.185333	0.00708284		0.176333	0.0117757		0.162667	0.00609645		0.123667	0.00954812		0.0936667	0.00679461
36	0.265	0.0192484		0.236667	0.0229601		0.176667	0.0280743		0.162667	0.0094163		0.151667	0.00617792		0.127	0.00509902		0.129333	0.00852447
42	0.257	0.019532		0.200333	0.0292005		0.191667	0.00460072		0.159667	0.00496655		0.169333	0.0156897		0.115	0.0136565		0.111667	0.0108012
									TMB6
Time (h)	Bacterial growth at 0% NaCl			Bacterial growth at 0.5% NaCl			Bacterial growth at 1% NaCl			Bacterial growth at 1.5% NaCl			Bacterial growth at 2% NaCl			Bacterial growth at 3% NaCl			Bacterial growth at 4% NaCl
	Mean	SE		Mean	SE		Mean	SE		Mean	SE		Mean	SE		Mean	SE		Mean	SE
6	0.593667	0.0318852		0.640667	0.065842		0.482333	0.0441607		0.517	0.0384448		0.401333	0.0244165		0.132	0.00744983		0.115333	0.00540062
12	0.721	0.052683		0.690667	0.0357794		0.57	0.0382034		0.53	0.0310161		0.527333	0.0258876		0.195333	0.010496		0.118567	0.0140208
18	0.771333	0.0605571		0.722667	0.0633259		0.71	0.0474394		0.720333	0.0401393		0.531333	0.0707189		0.198333	0.0152534		0.187333	0.0182254
24	0.836	0.0357141		0.756667	0.0561085		0.764333	0.0656595		0.731667	0.0523323		0.643	0.0463681		0.269333	0.0173829		0.208667	0.0271692
30	0.871333	0.0762376		0.822333	0.0442851		0.856667	0.0603089		0.844667	0.0619368		0.721	0.054626		0.324	0.0377293		0.259667	0.0297013
36	1.03233	0.0992279		0.886	0.0484716		0.854667	0.0673845		0.843333	0.0708531		0.854667	0.0605158		0.348333	0.0254001		0.283667	0.0198032
42	0.938333	0.0332741		0.88	0.0643584		0.812333	0.0483442		0.829667	0.0640091		0.786667	0.0524039		0.333333	0.0353577		0.241	0.010198
									TMB7
Time (h)	Bacterial growth at 0% NaCl			Bacterial growth at 0.5% NaCl			Bacterial growth at 1% NaCl			Bacterial growth at 1.5% NaCl			Bacterial growth at 2% NaCl			Bacterial growth at 3% NaCl			Bacterial growth at 4% NaCl
	Mean	SE		Mean	SE		Mean	SE		Mean	SE		Mean	SE		Mean	SE		Mean	SE
6	0.763333	0.0337664		0.746667	0.0484218		0.729	0.0739561		0.689333	0.0204491		0.632333	0.0365057		0.14	0.0127867		0.121	0.0102713
12	0.868667	0.06154		0.8	0.0545023		0.757	0.0417373		0.697	0.0451387		0.730667	0.0424578		0.136667	0.00749444		0.113667	0.00898146
18	0.995333	0.0572815		0.818333	0.0408187		0.805333	0.0591453		0.799667	0.0627548		0.804667	0.0736829		0.173667	0.0186055		0.163333	0.00819553
24	1.12333	0.0402264		0.869	0.0525214		0.845667	0.0459855		0.768333	0.0316728		0.811333	0.0583367		0.204	0.01251		0.183333	0.0135339
30	1.15967	0.0529827		1.16167	0.105493		0.952	0.0757001		0.967667	0.106236		0.892	0.0555383		0.245333	0.0112768		0.195	0.0176635
36	1.2	0.043909		1.12267	0.0143062		1.068	0.104386		1.119	0.09495		1.02467	0.0942399		0.257	0.0268701		0.22	0.0175926
42	1.14367	0.114194		1.11567	0.0948402		1.04267	0.0608125		0.982667	0.0546687		1.01633	0.126563		0.304667	0.0155778		0.239333	0.0119234
									TMB8
Time (h)	Bacterial growth at 0% NaCl			Bacterial growth at 0.5% NaCl			Bacterial growth at 1% NaCl			Bacterial growth at 1.5% NaCl			Bacterial growth at 2% NaCl			Bacterial growth at 3% NaCl			Bacterial growth at 4% NaCl
	Mean	SE		Mean	SE		Mean	SE		Mean	SE		Mean	SE		Mean	SE		Mean	SE
6	0.75869	0.0279702		0.749049	0.00458908		0.704348	0.0188282		0.70495	0.00739451		0.365254	0.00277381		0.0823553	0.00225619		0.0680033	0.00071065
12	0.852415	0.0290599		0.79996	0.0129152		0.763032	0.0136263		0.699291	0.0226384		0.397627	0.006749		0.159088	0.00117475		0.122665	0.0133677
18	0.981367	0.00787067		0.807197	0.0208516		0.823777	0.00863451		0.779512	0.0085063		0.423811	0.0118183		0.18889	0.00412652		0.167709	0.00103127
24	1.14931	0.0121086		0.884923	0.00685368		0.806738	0.0249768		0.828523	0.00932206		0.513438	0.0088549		0.213365	0.00791051		0.195627	0.0045595
30	1.15958	0.0309731		1.0075	0.0321765		0.924058	0.00572071		0.88438	0.0229915		0.592223	0.00928789		0.241939	0.0028294		0.19371	0.00492269
36	1.18856	0.00792387		1.07742	0.0275213		1.0408	0.0290318		1.04712	0.0228417		0.574522	0.0178583		0.284183	0.00693004		0.208471	0.00155556
42	1.16727	0.0561162		1.08872	0.0148751		0.999367	0.0267053		1.04469	0.0138225		0.586979	0.00355819		0.270847	0.00709697		0.210757	0.00278636
									TMB9
Time (h)	Bacterial growth at 0% NaCl			Bacterial growth at 0.5% NaCl			Bacterial growth at 1% NaCl			Bacterial growth at 1.5% NaCl			Bacterial growth at 2% NaCl			Bacterial growth at 3% NaCl			Bacterial growth at 4% NaCl
	Mean	SE		Mean	SE		Mean	SE		Mean	SE		Mean	SE		Mean	SE		Mean	SE
6	0.657667	0.0568565		0.575333	0.0362238		0.504	0.0205791		0.475	0.0445365		0.448667	0.0431296		0.103	0.0167183		0.0773333	0.00501664
12	0.736333	0.0526371		0.661333	0.0418708		0.619667	0.0452843		0.596	0.031281		0.578	0.0397681		0.114667	0.00852447		0.115333	0.00725718
18	0.765667	0.0466119		0.772	0.0347275		0.657	0.0457111		0.666333	0.0370428		0.679333	0.0686671		0.235667	0.0189781		0.146	0.0127279
24	0.859667	0.0674438		0.804333	0.0303343		0.789333	0.0383232		0.739333	0.0663526		0.685	0.0262774		0.435333	0.0224537		0.264333	0.00617792
30	0.928	0.0576325		0.848	0.0595777		0.851	0.0407738		0.752	0.0518459		0.697333	0.0537463		0.476333	0.0389637		0.288	0.0129035
36	0.946333	0.0617913		0.862667	0.0501215		0.878667	0.0279404		0.747	0.0449055		0.744667	0.0458494		0.461333	0.0323599		0.296	0.0226274
42	0.973667	0.032174		0.905667	0.0254001		0.836333	0.0661677		0.761333	0.0440473		0.743	0.0594264		0.518333	0.043945		0.297333	0.0158955
									TMB10
Time (h)	Bacterial growth at 0% NaCl			Bacterial growth at 0.5% NaCl			Bacterial growth at 1% NaCl			Bacterial growth at 1.5% NaCl			Bacterial growth at 2% NaCl			Bacterial growth at 3% NaCl			Bacterial growth at 4% NaCl
	Mean	SE		Mean	SE		Mean	SE		Mean	SE		Mean	SE		Mean	SE		Mean	SE
6	0.742612	0.0241214		0.660177	0.00694239		0.611549	0.0101451		0.544143	0.0146759		0.197637	0.00352534		0.107399	0.00288846		0.084953	0.00247877
12	0.884911	0.0085894		0.694383	0.0217613		0.700627	0.0102562		0.658571	0.00399956		0.258836	0.00653868		0.168347	0.00320317		0.105099	0.000901
18	0.83025	0.0123579		0.712299	0.00887749		0.682877	0.0186429		0.692173	0.00769188		0.291995	0.00187484		0.219089	0.00570736		0.116837	0.00265707
24	0.909541	0.0251467		0.753107	0.00828233		0.703344	0.00777724		0.689877	0.0234169		0.37777	0.00719613		0.282374	0.00318574		0.157584	0.00398455
30	0.988023	0.00601621		0.84668	0.0231826		0.792527	0.0105383		0.711931	0.00431568		0.441075	0.0168098		0.298637	0.00467312		0.184607	0.00149388
36	1.04369	0.014598		0.912476	0.00758669		0.825496	0.0336888		0.76456	0.00871151		0.465032	0.0056233		0.307709	0.00799156		0.210727	0.00296514
42	1.00726	0.0284779		0.92312	0.0101687		0.830398	0.0409957		0.734704	0.0211832		0.44132	0.0057527		0.300272	0.00319425		0.234767	0.00605988
									TMB11
Time (h)	Bacterial growth at 0% NaCl			Bacterial growth at 0.5% NaCl			Bacterial growth at 1% NaCl			Bacterial growth at 1.5% NaCl			Bacterial growth at 2% NaCl			Bacterial growth at 3% NaCl			Bacterial growth at 4% NaCl
	Mean	SE		Mean	SE		Mean	SE		Mean	SE		Mean	SE		Mean	SE		Mean	SE
6	0.261233	0.016758		0.153133	0.00818087		0.0264333	0.00135339		0.00836667	0.00038944		0.00483333	0.00020412		0.0042	0.0005099		0.00193333	8.17e-05
12	0.365633	0.0208027		0.1696	0.00759868		0.0529	0.00364211		0.0254667	0.00131403		0.00546667	0.0003559		0.00546667	0.0003559		0.00353333	0.0003559
18	0.4615	0.0209672		0.2836	0.0216596		0.0764333	0.0048561		0.0351	0.00130958		0.0703	0.00429942		0.0290333	0.00208606		0.00736667	0.0014838
24	0.457667	0.0131403		0.376733	0.0141706		0.155367	0.00771697		0.0931333	0.00413844		0.0799333	0.00382187		0.0644667	0.00318224		0.0258	0.00163095
30	0.6926	0.0495695		0.4926	0.045788		0.2644	0.00983565		0.1373	0.0164053		0.0957667	0.00560193		0.0861	0.00522638		0.0323	0.00365855
36	0.755833	0.0281166		0.488467	0.0370125		0.3381	0.0250053		0.132367	0.00492967		0.1193	0.00683264		0.0921333	0.00358143		0.0331333	0.00182392
42	0.781167	0.0514956		0.487333	0.044364		0.3303	0.0226668		0.138867	0.0149374		0.1154	0.00580861		0.0926333	0.0082281		12.3542	15.0924
									TMB12
Time (h)	Bacterial growth at 0% NaCl			Bacterial growth at 0.5% NaCl			Bacterial growth at 1% NaCl			Bacterial growth at 1.5% NaCl			Bacterial growth at 2% NaCl			Bacterial growth at 3% NaCl			Bacterial growth at 4% NaCl
	Mean	SE		Mean	SE		Mean	SE		Mean	SE		Mean	SE		Mean	SE		Mean	SE
6	0.115933	0.00943433		0.0879333	0.0070432		0.0439333	0.00449518		0.030272	0.00243634		0.0100907	0.00081211		0.00642133	0.0005168		0.00366933	0.00029531
12	0.128133	0.0101354		0.1044	0.00835703		0.0744667	0.00759781		0.0449493	0.0036176		0.0311893	0.00251017		0.011008	0.00088594		0.008256	0.00066446
18	0.2256	0.0190326		0.152867	0.0122199		0.3822	0.355739		0.077056	0.0062016		0.0421973	0.00339612		0.0293547	0.00236252		0.0146773	0.00118126
24	0.349267	0.0478122		0.262067	0.0238664		0.237733	0.0191731		0.143104	0.0115173		0.0614613	0.00494652		0.0376107	0.00302697		0.011008	0.00088594
30	0.437267	0.0425794		0.376267	0.0370959		0.298867	0.0279021		0.212821	0.0171282		0.0816427	0.00657075		0.0513707	0.0041344		0.035776	0.00287932
36	0.533267	0.0423179		0.4144	0.0328792		0.363467	0.0325273		0.271531	0.0218533		0.081608	0.00430749		0.0537387	0.00364944		0.0348587	0.00280549
42	0.530333	0.0374722		0.482	0.0562183		0.385667	0.0264796		0.280677	0.00641157		0.0752213	0.00605395		0.049536	0.00398675		0.033024	0.00265783
									TMB13
Time (h)	Bacterial growth at 0% NaCl			Bacterial growth at 0.5% NaCl			Bacterial growth at 1% NaCl			Bacterial growth at 1.5% NaCl			Bacterial growth at 2% NaCl			Bacterial growth at 3% NaCl			Bacterial growth at 4% NaCl
	Mean	SE		Mean	SE		Mean	SE		Mean	SE		Mean	SE		Mean	SE		Mean	SE
6	0.142975	0.0128421		0.112012	0.010061		0.105637	0.00948839		0.0965307	0.00867043		0.0883347	0.00793426		0.038248	0.00343545		0.008196	0.00073617
12	0.187597	0.0168501		0.142064	0.0127603		0.129315	0.0116151		0.122029	0.0109607		0.103816	0.0093248		0.0837813	0.00752528		0.0264093	0.0023721
18	0.270468	0.0242936		0.183955	0.0165229		0.157545	0.0141508		0.132047	0.0118605		0.122029	0.0109607		0.107459	0.00965199		0.0509973	0.0045806
24	0.31418	0.0282198		0.255897	0.0229848		0.187597	0.0168501		0.153903	0.0138236		0.128404	0.0115333		0.110191	0.00989738		0.0892453	0.00801606
30	0.323541	0.0369754		0.31418	0.0282198		0.203079	0.0182406		0.188508	0.0169319		0.162099	0.0145598		0.126583	0.0113697		0.0995893	0.00852484
36	0.377927	0.0339455		0.319644	0.0287106		0.287771	0.0258477		0.221292	0.0198765		0.201257	0.018077		0.132957	0.0119423		0.101995	0.00916121
42	0.396075	0.0101765		0.320749	0.0250516		0.284128	0.0255205		0.219471	0.019713		0.199436	0.0179134		0.0983947	0.0492904		0.101072	0.00561788
